# Supplementary material for: Prognostic and Predictive Potential of CCL5 Expression in Muscle-Invasive Bladder Cancer Patients
Source: Int J Mol Sci. 2024 Jun 7;25(12):6325. doi: 10.3390/ijms25126325 (PMC11204343; doi:10.3390/ijms25126325)
Supplement: Supplementary file 1 [file ijms-25-06325-s001.zip]

Archive with 1 entries (1 files):
- ijms-2982481-supplementary materials.pdf
